# Supplementary material for: Alginate Extracted from Azotobacter chroococcum Loaded in Selenium Nanoparticles: Insight on Characterization, Antifungal and Anticancer Activities
Source: Polymers (Basel). 2024 Jul 19;16(14):2065. doi: 10.3390/polym16142065 (PMC11281124; doi:10.3390/polym16142065)
Supplement: Supplementary file 1 [file polymers-16-02065-s001.zip]

Archive with 1 entries (1 files):
- polymers-3101629-supplementary.pdf
